# Supplementary material for: Estrogen Receptor Beta Influences the Inflammatory p65 Cistrome in Colon Cancer Cells
Source: Front Endocrinol (Lausanne). 2021 Mar 30;12:650625. doi: 10.3389/fendo.2021.650625 (PMC8042384; doi:10.3389/fendo.2021.650625)
Supplement: Supplementary Table 1 — ChIP-Seq statistics. [file Table_1.xlsx]

## Sheet: ChIP-Seq statistics
ChIP	Number of input reads	Number uniquely mapped	Uniquely mapped	Mapped to multiple loci	Mapped to too many loci	unmapped too many mismatches	unmapped too short	unmapped other	Total number of peaks against Input	Fraction of reads in peaks
HT29 mock P65 ChIP1	41328364	36857180	0.8918	0.0614	0.0105	0	0.0176	0.0186	7166	0.0098
HT29 mock P65 ChIP2	35736547	31946231	0.8939	0.0611	0.0105	0	0.0164	0.0181	2396	0.002
HT29 mock P65 ChIP3	41192501	36888147	0.8955	0.061	0.0104	0	0.0149	0.0182	2942	0.0025
HT29 mock Input	39376134	34961216	0.8879	0.0604	0.0105	0	0.0221	0.0192
HT29 ERB P65 ChIP1	34392470	30751257	0.8941	0.0599	0.0101	0	0.0179	0.018	5458	0.0064
HT29 ERB P65 ChIP2	30741511	27457861	0.8932	0.0603	0.0104	0	0.0175	0.0187	1590	0.0013
HT29 ERB P65 ChIP3	35330822	31632322	0.8953	0.0608	0.0104	0	0.015	0.0185	1601	0.0013
HT29 ERβ Input	66967038	57285854	0.8554	0.0653	0.0115	0	0.021	0.0468
SW480 mock P65 ChIP1	52122209	43071235	0.8264	0.0612	0.0108	0	0.0865	0.0151	1306	0.0014
SW480 mock P65 ChIP2	41201290	35189311	0.8541	0.0624	0.011	0	0.056	0.0166	1884	0.0018
SW480 mock P65 ChIP3	28016284	24284926	0.8668	0.0636	0.0111	0	0.0412	0.0173	1814	0.0018
SW480 mock Input	70524550	60536341	0.8584	0.0641	0.0114	0	0.0496	0.0166
SW480 ERB P65 ChIP1	41843374	35604308	0.8509	0.0643	0.0115	0	0.0556	0.0177	5253	0.0046
SW480 ERB P65 ChIP2	34836568	30104854	0.8642	0.0622	0.0107	0	0.0465	0.0164	10016	0.0107
SW480 ERB P65 ChIP3	39457264	34182655	0.8663	0.0665	0.0115	0	0.0375	0.0182	8863	0.0096
SW480 ERβ Input	82147186	65910141	0.8023	0.0609	0.0109	0	0.0794	0.0465
