# Supplementary material for: Estrogen Receptor Beta Influences the Inflammatory p65 Cistrome in Colon Cancer Cells
Source: Front Endocrinol (Lausanne). 2021 Mar 30;12:650625. doi: 10.3389/fendo.2021.650625 (PMC8042384; doi:10.3389/fendo.2021.650625)
Supplement: Supplementary Table 3 — p65-bound and TNFα-regulated genes in colon cancer cells. [file Table_3.xlsx]

## Sheet: HT29M.TNFa
gene	log2FoldChange
BDNF	-1.42
TOX3	-0.985
NR2F2	-0.975
SPRY1	-0.971
BCL11B	-0.832
SP4	-0.818
PIK3R1	-0.705
DNAAF2	-0.662
PRKAB2	-0.656
WEE1	-0.618
ARL4A	-0.613
PARTICL	-0.61
FOXP1	-0.609
FUT4	-0.588
HOXA2	-0.576
ANKRD46	-0.556
YEATS4	-0.554
FBRSL1	-0.553
CYP1B1	-0.54
ALDH5A1	-0.533
HOXB5	-0.53
KLF5	-0.506
SOCS5	-0.503
PKDCC	-0.493
SMARCC2	-0.488
RCOR3	-0.483
STX2	-0.465
ARHGAP18	-0.463
HCAR1	-0.46
ZBTB14	-0.443
OGDH	-0.439
ANLN	-0.433
C17orf75	-0.433
RBM4B	-0.429
RPLP1	-0.429
METTL4	-0.424
MTBP	-0.424
ETS2	-0.423
RNF135	-0.423
RPL9	-0.421
GGCT	-0.419
RAPGEF5	-0.418
NFXL1	-0.414
FAM53B	-0.404
CCDC58	-0.4
TRIM33	-0.4
CALN1	0.403
SSPN	0.403
MAD2L1BP	0.404
MSANTD3	0.409
APBA3	0.411
KDM2A	0.413
WWC1	0.416
SMURF1	0.417
CYLD	0.422
GRB10	0.423
NMUR2	0.424
DAPP1	0.425
GJB2	0.426
NFKBIB	0.427
PNRC2	0.427
CCDC174	0.428
TRAF3	0.429
DNAJB6	0.433
ANO9	0.434
PHC2	0.434
ZBTB7A	0.438
CCNL1	0.439
KRT18	0.441
FAM110A	0.447
FAM129A	0.448
MTAP	0.448
TRIP10	0.449
PPARD	0.46
CCDC102A	0.466
GPAT3	0.466
NEDD4	0.472
TANK	0.476
NAMPT	0.48
NECTIN2	0.483
SLC37A1	0.487
CREB1	0.488
ARRB1	0.494
NECAP2	0.494
STK40	0.495
PANX1	0.502
HIVEP2	0.504
GOLGA7B	0.505
RHBDF2	0.505
SLCO4A1-AS1	0.51
IRF6	0.511
RAB35	0.511
SHB	0.512
SNAPC4	0.514
TJAP1	0.52
TFE3	0.523
KCTD11	0.528
RNU1-3	0.528
EFHD2	0.529
B3GNT6	0.532
GPRC5A	0.533
BMP2	0.534
IFNAR1	0.534
RELA	0.538
HIST2H2AA4	0.541
CLIP2	0.542
TYK2	0.546
PPID	0.548
MAP3K11	0.552
PIEZO1	0.552
BAIAP2L1	0.555
NR4A2	0.559
MYADM	0.56
SDCBP	0.564
UPP1	0.564
CHD4	0.568
RNF145	0.581
ARRDC2	0.583
NFKBIZ	0.587
IER5	0.605
KLF6	0.608
CYP3A5	0.611
RNF19A	0.62
PTHLH	0.635
MIR21	0.636
ZNF641	0.636
TGIF2	0.642
CLDN1	0.643
TGM2	0.645
VDR	0.653
DRAM1	0.66
DENND3	0.665
SIX5	0.667
LINC00623	0.675
TRIM47	0.677
ITGAV	0.68
BCAR1	0.681
TRIB1	0.683
SERPINE1	0.685
PHLDA2	0.687
STX11	0.69
TGFA	0.692
REL	0.694
ANKRD12	0.695
DUSP16	0.702
WNT10A	0.703
BBC3	0.71
CD59	0.72
F3	0.722
PTGES	0.735
PIM3	0.736
IER2	0.739
IL4R	0.747
IKBKE	0.749
FGD6	0.751
B4GALT5	0.755
CXCL16	0.758
GCH1	0.758
PTPRH	0.758
OPTN	0.763
RASSF6	0.775
SFR1	0.781
KLK10	0.786
ELF3	0.788
TMBIM1	0.813
MAP2K3	0.814
TRIM25	0.822
IL6ST	0.835
LDLR	0.839
RTKN	0.845
ADAM8	0.847
KLF10	0.864
ZFP36	0.868
SLC25A22	0.87
B3GNT5	0.871
KDM6B	0.876
CGN	0.879
TNFAIP1	0.892
SBNO2	0.893
SQSTM1	0.894
TIFA	0.901
SERTAD2	0.908
ZFP36L1	0.923
LRG1	0.931
CLUHP3	0.957
TNFAIP8	0.961
MCL1	0.964
RCAN1	0.966
EPHA2	0.989
ECE1	0.999
PHLDA1	1
NAB1	1.01
NEDD9	1.01
PLPP3	1.01
PLAUR	1.03
TNKS1BP1	1.06
PHACTR3	1.07
TRIM29	1.07
THBS1	1.08
JUNB	1.09
LIF	1.11
BHLHE41	1.13
BTG2	1.16
CFLAR	1.17
IL1B	1.18
IL32	1.2
NOCT	1.2
FOSL1	1.22
LAMC2	1.24
SOD2	1.25
MAP3K8	1.26
PMAIP1	1.26
RND1	1.3
TICAM1	1.3
ZSWIM4	1.31
DUSP1	1.33
SMOX	1.34
ARL14	1.37
C3orf52	1.37
HIVEP1	1.38
PDGFB	1.38
SLC8B1	1.38
PARD6B	1.4
EHD1	1.41
FOSB	1.42
VNN1	1.45
CITED4	1.46
LAMB3	1.48
TNFRSF10B	1.49
ETS1	1.51
SEMA4B	1.52
PPP1R15A	1.56
NFKB1	1.62
EFNA1	1.64
ABTB2	1.68
CDC42EP2	1.71
CEBPD	1.71
IFNGR2	1.71
SGPP2	1.74
IFNGR1	1.8
LAMA3	1.92
SLC2A6	1.95
RARRES1	1.98
TNIP1	1.98
MOB3C	2.03
NINJ1	2.05
IFNAR2	2.4
IL17C	2.44
NFKBIE	2.49
NUAK2	2.52
CDKN1A	2.55
NFKB2	2.57
MAFF	2.61
SERPINA3	2.64
S100A3	2.67
IRF1	2.79
RELB	2.79
CSF2	2.9
ICAM1	2.93
IRAK2	3.01
PI3	3.04
BIRC3	3.15
SDC4	3.22
BCL3	3.3
CD83	3.3
CXCL10	3.3
CX3CL1	3.57
NFKBIA	3.69
PTGS2	3.72
CXCL2	3.79
TNFAIP3	3.86
CXCL1	4.67
CXCL8	5.82
CCL20	5.84

## Sheet: SW480M.TNFa
gene	log2FoldChange
ABTB2	1.49
BCAR1	0.49
BCL3	3.63
BIRC2	1.45
BIRC3	4.11
BTG2	0.691
CACNG1	-0.424
CCL20	4.86
CD83	3.42
CHST15	0.532
CREB1	0.446
CSF2	3.44
CX3CL1	2.52
CXCL1	3.68
CXCL2	1.86
CXCL8	3.83
DRAM1	0.71
EHD1	0.993
EPHA2	0.457
ETS1	1.21
F2RL1	0.806
GCH1	0.631
GOLGA7B	0.414
HIVEP1	0.862
HIVEP2	0.435
ICAM1	1.11
IFNGR2	1.38
IKBKE	0.746
IL17C	1.7
IL23A	1.61
IL32	2.03
IL6ST	1.1
IRAK2	1.73
IRF1	1.86
IRF2BPL	0.727
JUNB	0.82
KCNH3	0.799
KDM6B	0.812
KREMEN2	0.518
LAMA3	1.29
LAMC2	1.7
MAFF	1.57
MAP3K8	0.82
MSANTD3	0.593
NFE2L3	0.793
NFKB1	1.27
NFKB2	1.78
NFKBIA	2.69
NFKBIE	1.54
NFKBIZ	2.6
NINJ1	1.66
NUAK2	2.23
OPA3	-0.446
PANX1	0.566
PLEKHA1	0.588
PLPP1	0.573
PMEPA1	0.468
PNKD	0.673
POLN	0.763
PPP1R15A	0.711
PRRG1	0.857
PSTPIP2	0.569
PTPN2	0.619
RELB	2.34
SBNO2	0.816
SDC4	2.88
SEMA4B	1.39
SHB	0.498
SLC2A6	1.7
SPAG1	0.575
STX11	0.951
TICAM1	0.559
TLE3	-0.405
TNFAIP3	3.6
TNFRSF10B	0.736
TNFRSF9	0.852
TNIP1	1.17
TNKS1BP1	0.586
WNT10A	1.68
WNT10B	0.451
ZFP36	0.727
ZNF697	0.474

## Sheet: HT29M.SW480M.TNFa
gene	log2FC-HT29	log2FC-SW480
ABTB2	1.68	1.49
BCAR1	0.681	0.49
BCL3	3.3	3.63
BIRC3	3.15	4.11
BTG2	1.16	0.691
CCL20	5.84	4.86
CD83	3.3	3.42
CREB1	0.488	0.446
CSF2	2.9	3.44
CX3CL1	3.57	2.52
CXCL1	4.67	3.68
CXCL2	3.79	1.86
CXCL8	5.82	3.83
DRAM1	0.66	0.71
EHD1	1.41	0.993
EPHA2	0.989	0.457
ETS1	1.51	1.21
GCH1	0.758	0.631
GOLGA7B	0.505	0.414
HIVEP1	1.38	0.862
HIVEP2	0.504	0.435
ICAM1	2.93	1.11
IFNGR2	1.71	1.38
IKBKE	0.749	0.746
IL17C	2.44	1.7
IL32	1.2	2.03
IL6ST	0.835	1.1
IRAK2	3.01	1.73
IRF1	2.79	1.86
JUNB	1.09	0.82
KDM6B	0.876	0.812
LAMA3	1.92	1.29
LAMC2	1.24	1.7
MAFF	2.61	1.57
MAP3K8	1.26	0.82
MSANTD3	0.409	0.593
NFKB1	1.62	1.27
NFKB2	2.57	1.78
NFKBIA	3.69	2.69
NFKBIE	2.49	1.54
NFKBIZ	0.587	2.6
NINJ1	2.05	1.66
NUAK2	2.52	2.23
PANX1	0.502	0.566
PPP1R15A	1.56	0.711
RELB	2.79	2.34
SBNO2	0.893	0.816
SDC4	3.22	2.88
SEMA4B	1.52	1.39
SHB	0.512	0.498
SLC2A6	1.95	1.7
STX11	0.69	0.951
TICAM1	1.3	0.559
TNFAIP3	3.86	3.6
TNFRSF10B	1.49	0.736
TNIP1	1.98	1.17
TNKS1BP1	1.06	0.586
WNT10A	0.703	1.68
ZFP36	0.868	0.727
