# Supplementary material for: Estrogen Receptor Beta Influences the Inflammatory p65 Cistrome in Colon Cancer Cells
Source: Front Endocrinol (Lausanne). 2021 Mar 30;12:650625. doi: 10.3389/fendo.2021.650625 (PMC8042384; doi:10.3389/fendo.2021.650625)
Supplement: Supplementary Table 4 — Differently modulated TNFα-regulated genes by ERβ in colon cancer cells. [file Table_4.xlsx]

## Sheet: Differently modulated TNFα regu
gene	logFC_HT29mock	logFC_HT29ERβ	logFC_SW480mock	logFC_SW480ERβ
APOBEC3B	0	-1.36	-0.758	2.77118
BIRC3	-0.456	-0.921	-0.745	3.3908
BMP4	0	-1.31	-1.03	0
CSF2	-0.439	-1.29	-0.697	3.31027
CXCL1	-0.593	-1.27	-0.673	3.37866
CXCL8	0.431	-1.25	-0.65	4.25124
GCH1	1.68	-1.06	-0.646	0
GOLGA7B	0.529	-1.04	-0.631	0
IER2	0.406	0	-0.609	2.66134
NUAK1	0	-0.957	0.608	0
PDGFB	0.847	-0.952	0.596	0
PIEZO1	0.448	-0.951	0	2.58761
PIM3	-0.472	0	0	3.20495
SEC24A	0	0.454	0	2.91941
SLC9A8	0	0.546	0	3.21465
Table S4. Differently modulated TNFα regulated genes by ERβ in colon cancer cells
